# Supplementary material for: Development of a novel risk signature revealing prognostic and tumor microenvironmental features in breast cancer
Source: Medicine (Baltimore). 2025 Jan 31;104(5):e41369. doi: 10.1097/MD.0000000000041369 (PMC11789914; doi:10.1097/MD.0000000000041369)
Supplement: Supplementary file 1 [file medi-104-e41369-s001.xlsx]

## Sheet: S1
Table S1. Collection of Genes Involved in Pyrimidine Metabolism
WP_PYRIMIDINE_METABOLISM_AND_RELATED_DISEASES	KEGG_PYRIMIDINE_METABOLISM	REACTOME_PYRIMIDINE_CATABOLISM	WP_BIOMARKERS_FOR_PYRIMIDINE_METABOLISM_DISORDERS
CPS1	NME6	UPP2	CKB
DHODH	TXNRD2	TYMP	DHODH
ABAT	POLR3F	UPB1	DPYD
DPYD	POLR3G	AGXT2	DPYS
DPYS	POLR3C	NT5C1A	TYMP
TYMP	POLD3	NT5C3A	NT5C
GLS2	POLR3A	NT5C	RRM2B
NT5C	CANT1	NT5E	NT5C3A
ALDH6A1	CMPK2	DPYS	UPB1
OTC	UPRT	UPP1	RRM1
RRM2B	CTPS1	DPYD	RRM2
NT5C3A	UPP2	NT5M	TK2
UPB1	DCK		TYMS
RRM1	DCTD		UMPS
RRM2	POLR3H		PUS1
AGXT2	DHODH
TK2	DPYD
TYMS	DPYS
UMPS	DTYMK
CAD	DUT
	TYMP
	NT5C2
	POLA2
	POLR2J2
	POLR1A
	NME7
	NT5C
	POLR1H
	NUDT2
	ITPA
	ENTPD8
	NME1
	NME2
	NME3
	NME4
	PNP
	NT5E
	RRM2B
	AK3
	POLR1D
	NT5C3A
	CMPK1
	POLR3K
	UPB1
	POLE3
	POLA1
	POLD1
	POLD2
	POLE
	POLE2
	POLR2A
	POLR2B
	POLR2C
	POLR2D
	POLR2E
	POLR2F
	POLR2G
	POLR2H
	POLR2I
	POLR2J
	POLR2K
	POLR2L
	POLR2J3
	UCKL1
	PRIM1
	PRIM2
	POLR3B
	CTPS2
	POLE4
	NT5M
	POLD4
	RRM1
	RRM2
	POLR1E
	NME1-NME2
	POLR3D
	TK1
	TK2
	TXNRD1
	TYMS
	UCK2
	UMPS
	UPP1
	CAD
	UCK1
	NME5
	POLR1B
	POLR3GL
	NT5C1A
	PNPT1
	NT5C1B
	ENTPD1
	POLR1C
	ENTPD6
	ENTPD3
	ENTPD5
	ENTPD4
	CDA

## Sheet: S2
Table S2. Pyrimidine Metabolism-Related Genes (PMRGs) Significantly Correlated with Breast Cancer Prognosis in Univariate Cox Proportional Hazards Regression Analysis
gene	HR	Lower95	Upper95	p	group
UMPS	1.71225	1.01072	2.90071	0.0455409	risky
POLR1A	1.65615	1.01047	2.71441	0.0453634	risky
POLR2F	0.708626	0.508202	0.988092	0.0422968	protective
NUDT2	0.660127	0.45166	0.964813	0.0319558	protective
UPB1	0.0162946	0.000384192	0.691097	0.0313026	protective
POLD4	0.632759	0.41719	0.959716	0.0312846	protective
PNP	1.39651	1.03102	1.89154	0.0309804	risky
TXNRD2	0.623402	0.406136	0.956896	0.0306569	protective
POLR3G	1.48819	1.04269	2.12404	0.0285059	risky
POLR3B	1.66699	1.06301	2.61414	0.0260044	risky
DHODH	2.03348	1.08992	3.79391	0.0257103	risky
TYMP	0.808951	0.672993	0.972376	0.023924	protective
ABAT	0.832375	0.710631	0.974977	0.022962	protective
POLR2L	0.714366	0.541257	0.942841	0.0175172	protective
RRM1	1.50266	1.08353	2.08393	0.0146563	risky
ITPA	0.632291	0.438325	0.91209	0.0141986	protective
CTPS1	1.43535	1.07789	1.91135	0.0133901	risky
NME4	0.701392	0.531964	0.924783	0.0119279	protective
POLA1	1.78486	1.14029	2.79376	0.0112685	risky
NME5	0.748095	0.598594	0.934935	0.0107285	protective
POLR3A	1.66589	1.13967	2.43508	0.00841408	risky
NT5C	0.663695	0.490316	0.898383	0.00796284	protective
UPRT	2.03309	1.21029	3.41528	0.00733711	risky
PNPT1	1.65506	1.17052	2.3402	0.00436067	risky
RRM2	1.36685	1.10611	1.68907	0.00380647	risky
PRIM1	1.83462	1.25634	2.67906	0.00168225	risky
POLR2D	2.21518	1.35357	3.62524	0.00155308	risky
RRM2B	1.526	1.17513	1.98164	0.00152162	risky
POLR2K	1.68997	1.23016	2.32165	0.00120182	risky
CMPK1	1.9721	1.32705	2.93069	0.000779558	risky
NT5C2	1.76595	1.26787	2.45969	0.000768666	risky
NME3	0.727732	0.612177	0.8651	0.000315141	protective
POLR2C	2.1893	1.4299	3.35201	0.000311743	risky
POLR3GL	0.460521	0.307391	0.689937	0.000170241	protective
TXNRD1	1.71512	1.30563	2.25303	0.000106175	risky
POLR2B	2.24256	1.55575	3.23256	1.49853e-05	risky
